# Supplementary material for: Does Job Role Matter? Food Safety Knowledge and Training Effectiveness Among Food Handlers in Collective Catering
Source: Foods. 2026 Jun 26;15(13):2298. doi: 10.3390/foods15132298 (PMC13360712; doi:10.3390/foods15132298)
Supplement: Supplementary file 1 [file foods-15-02298-s001.zip › Supplementary Table S1.xlsx]

## Sheet: Supplementary Table S1
	Supplementary Table S1: Questionnaire (knowledge section) administered before (pre-training) and after (post-training) the course.
	1) Which of the following represents a potential source of cross-contamination in collective catering settings?
	A. Cutting boards
	B. Slicing machines
	C. All of the above
	D. None of the above
	2) What are the common characteristics of foods that can cause cross-contamination?
	A. Unpleasant odors
	B. Atypical flavors
	C. Abnormal colors and atypical flavors
	D. Normal organoleptic characteristics
	3) How can an asymptomatic carrier transmit salmonellosis during food handling?
	A. By handling food without washing and disinfecting hands after using the toilet
	B. By coughing on food after washing and disinfecting hands after using the toilet
	C. By coughing or sneezing on food after washing and disinfecting hands after using the toilet
	D. None of the above
	4) The main causative pathogens of foodborne diseases (FBDs) in Piedmont (Italy) in 2022 were:
	A. Campylobacter and Yersinia pestis
	B. Salmonella and Campylobacter
	C. Staphylococci and Streptococci
	D. Streptococci and Vibrio cholerae
	5) Cooking that is able to eliminate pathogenic bacteria, allowing a food product to be considered hygienically safe, occurs when:
	A. All parts of the food, including the innermost, reach a temperature of at least 75°C
	B. All parts of the food, including the innermost, reach a temperature of at least 50°C
	C. All parts of the food, including the innermost, reach a temperature of at least 45°C
	D. All parts of the food, including the innermost, reach a temperature of at least 60°C
	6) If a food product label indicates the presence of traces of nuts, can it be served to a person allergic to hazelnuts?
	A. Yes, because the allergen is present only in trace amounts
	B. It depends on the severity of the allergy
	C. It depends on the quantity of product used during food preparation
	D. No
	7) Which of the following cereal groups does not contain gluten?
	A. Corn, rice, wheat, buckwheat
	B. Quinoa, barley, rice, buckwheat
	C. Millet, corn, quinoa, rice
	D. Spelt, triticale, corn, buckwheat
	8) How should gluten-free products be stored in food storage areas within collective catering facilities?
	A. In a closed container on lower shelves
	B. In a closed container on upper shelves
	C. If the product is sealed, it can be stored anywhere
	D. In a closed, clearly identified container on upper shelves
	9) What is the most appropriate method to ensure the correct portion size of pasta?
	A. Using a ladle
	B. Using a skimmer
	C. Using a scale
	D. Using volumetric dietary measures
	10) A vegetarian diet includes:
	A. Only foods of plant origin
	B. All foods except pork
	C. A caloric deficit
	D. All foods except meat and fish
	11) Which regulations are part of the European “Hygiene Package”?
	A. Regulation (EC) No. 178/2002, Regulation (EC) No. 852/2004, and Regulation (EC) No. 853/2004
	B. Legislative Decree No. 81/2008; Legislative Decree No. 27/2021; and Regulation (EU) No. 1169/2011
	C. Regulation (EC) No. 1935/2004 and Regulation (EU) No. 625/2017
	D. None of the above answers are correct
	12) To which stages of the food chain can the HACCP system be applied?
	A. Only to stages involving meat handling
	B. To all stages, from raw material acquisition to distribution of the final product
	C. Only to food processing and preparation for consumption
	D. Exclusively to the receipt of raw materials
	13) Why is the monitoring of Critical Control Points (CCP) important in a food production process?
	A. To ensure food handler safety
	B. To prevent excessive heat treatments from making food unfit for consumption
	C. To ensure the safety and quality of food intended for consumption
	D. All of the above
	14) Which of the following is a characteristic of official food safety controls?
	A. The food business owner must always be present to sign the inspection report
	B. They are carried out only upon request by Food Business Operators (FBOs)
	C. Inspectors cannot access company premises and may only perform documentary checks
	D. They may be carried out with written prior notice only in the case of audits
	15) Which of the following are examples of self-monitoring procedures within a HACCP system?
	A. Cleaning and disinfection procedures for premises and equipment
	B. Temperature monitoring procedures
	C. Purchasing and goods reception procedures
	D. All of the above
