# Supplementary material for: Does Job Role Matter? Food Safety Knowledge and Training Effectiveness Among Food Handlers in Collective Catering
Source: Foods. 2026 Jun 26;15(13):2298. doi: 10.3390/foods15132298 (PMC13360712; doi:10.3390/foods15132298)
Supplement: Supplementary file 1 [file foods-15-02298-s001.zip › Supplementary Table S2.xlsx]

## Sheet: Supplementary Table S2
			Supplementary Table S2: Association between correct survey response at questions and food handlers job work main responsibilities
				Before educational intervention					After educational intervention
				All food handlers	Food Preparer	Food Service	Manager	P-value*	All food handlers	Food Preparer	Food Service	Manager	P-value*
			Total	165 (100)	90 (100)	56 (100)	19 (100)		165 (100)	90 (100)	56 (100)	19 (100)
	food contamination and foodborne illnesses		Question 1
			Correct	110 (67%)	62 (69%)	32 (57%)	16 (84%)		129 (79%)	69 (77%)	44 (80%)	16 (89%)
			Wrong	55 (33%)	28 (31%)	24 (43%)	3 (16%)	0.084	34 (21%)	21 (23%)	11 (20%)	2 (11%)	0.5
			Question 2
			Correct	42 (25%)	23 (26%)	8 (14%)	11 (58%)		89 (55%)	50 (56%)	24 (44%)	15 (83%)
			Wrong	123 (75%)	67 (74%)	48 (86%)	8 (42%)	0.001	74 (45%)	40 (44%)	31 (56%)	3 (17%)	0.012
			Question 3
			Correct	97 (59%)	58 (64%)	27 (48%)	12 (63%)		141 (87%)	79 (88%)	46 (84%)	16 (89%)
			Wrong	68 (41%)	32 (36%)	29 (52%)	7 (37%)	0.15	22 (13%)	11 (12%)	9 (16%)	2 (11%)	0.8
			Question 4
			Correct	85 (52%)	51 (57%)	22 (39%)	12 (63%)		144 (88%)	81 (90%)	48 (87%)	15 (83%)
			Wrong	80 (48%)	39 (43%)	34 (61%)	7 (37%)	0.077	19 (12%)	9 (10%)	7 (13%)	3 (17%)	0.6
			Question 5
			Correct	143 (87%)	86 (96%)	42 (75%)	15 (79%)		162 (99%)	90 (100%)	54 (98%)	18 (100%)
			Wrong	22 (13%)	4 (4.4%)	14 (25%)	4 (21%)	<0.001	1 (0.6%)	0 (0%)	1 (1.8%)	0 (0%)	0.4
	special diets		Question 6
			Correct	152 (92%)	84 (93%)	50 (89%)	18 (95%)		153 (94%)	83 (92%)	54 (98%)	16 (89%)
			Wrong	13 (7.9%)	6 (6.7%)	6 (11%)	1 (5.3%)	0.7	10 (6.1%)	7 (7.8%)	1 (1.8%)	2 (11%)	0.2
			Question 7
			Correct	119 (72%)	75 (83%)	34 (61%)	10 (53%)		134 (82%)	75 (83%)	44 (80%)	15 (83%)
			Wrong	46 (28%)	15 (17%)	22 (39%)	9 (47%)	0.001	29 (18%)	15 (17%)	11 (20%)	3 (17%)	>0.9
			Question 8
			Correct	117 (71%)	68 (76%)	35 (63%)	14 (74%)		111 (68%)	60 (67%)	38 (69%)	13 (72%)
			Wrong	48 (29%)	22 (24%)	21 (38%)	5 (26%)	0.2	52 (32%)	30 (33%)	17 (31%)	5 (28%)	>0.9
			Question 9
			Correct	79 (48%)	42 (47%)	29 (52%)	8 (42%)		89 (55%)	48 (53%)	29 (53%)	12 (67%)
			Wrong	86 (52%)	48 (53%)	27 (48%)	11 (58%)	0.7	74 (45%)	42 (47%)	26 (47%)	6 (33%)	0.6
			Question 10
			Correct	116 (70%)	72 (80%)	33 (59%)	11 (58%)		135 (83%)	78 (87%)	44 (80%)	13 (72%)
			Wrong	49 (30%)	18 (20%)	23 (41%)	8 (42%)	0.009	28 (17%)	12 (13%)	11 (20%)	5 (28%)	0.2
	HACCP and Reg. CE 852-2004		Question 11
			Correct	62 (38%)	33 (37%)	21 (38%)	8 (42%)		139 (85%)	77 (86%)	46 (84%)	16 (89%)
			Wrong	103 (62%)	57 (63%)	35 (63%)	11 (58%)	>0.9	24 (15%)	13 (14%)	9 (16%)	2 (11%)	>0.9
			Question 12
			Correct	141 (85%)	83 (92%)	42 (75%)	16 (84%)		155 (95%)	85 (94%)	52 (95%)	18 (100%)
			Wrong	24 (15%)	7 (7.8%)	14 (25%)	3 (16%)	0.013	8 (4.9%)	5 (5.6%)	3 (5.5%)	0 (0%)	0.8
			Question 13
			Correct	114 (69%)	66 (73%)	35 (63%)	13 (68%)		114 (70%)	66 (73%)	35 (64%)	13 (72%)
			Wrong	51 (31%)	24 (27%)	21 (38%)	6 (32%)	0.4	49 (30%)	24 (27%)	20 (36%)	5 (28%)	0.5
			Question 14
			Correct	23 (14%)	10 (11%)	2 (3.6%)	11 (58%)		92 (56%)	51 (57%)	25 (45%)	16 (89%)
			Wrong	142 (86%)	80 (89%)	54 (96%)	8 (42%)	<0.001	71 (44%)	39 (43%)	30 (55%)	2 (11%)	0.004
			Question 15
			Correct	142 (86%)	81 (90%)	44 (79%)	17 (89%)		149 (91%)	83 (92%)	49 (89%)	17 (94%)
			Wrong	23 (14%)	9 (10%)	12 (21%)	2 (11%)	0.2	14 (8.6%)	7 (7.8%)	6 (11%)	1 (5.6%)	0.7
			Note: * p-value based on Fisher Exact test for categorical variables.
