# Supplementary material for: Does Job Role Matter? Food Safety Knowledge and Training Effectiveness Among Food Handlers in Collective Catering
Source: Foods. 2026 Jun 26;15(13):2298. doi: 10.3390/foods15132298 (PMC13360712; doi:10.3390/foods15132298)
Supplement: Supplementary file 1 [file foods-15-02298-s001.zip › Supplementary Table S3.xlsx]

## Sheet: Supplementary Table S3
	Supplementary Table S3: Associations between food handler characteristics and sociodemographic data
		All food handlers	Food preparer	Food service	Manager	P-value*
	Total	165 (100)	90 (100)	56 (100)	19 (100)
	Gender
	Female	135 (82%)	72 (81%)	47 (84%)	16 (84%)
	Male	29 (18%)	17 (19%)	9 (16%)	3 (16%)	>0.9
	Age
	Median [range]	50 (24 – 64)	52 (25 – 63)	49 (25 – 63)	50 (24 – 64)	0.5
	Education
	Less than a high school diploma	66 (41%)	41 (47%)	24 (44%)	1 (5.3%)
	High school diploma	76 (47%)	43 (49%)	25 (45%)	8 (42%)
	Bachelor's or Master degree	20 (12%)	4 (4.5%)	6 (11%)	10 (53%)	<0.001
	Catering setting
	School cafeteria	93 (56%)	57 (63%)	32 (57%)	4 (21%)
	RSA/Care canteen	68 (41%)	31 (34%)	24 (43%)	13 (68%)
	Both	4 (2.4%)	2 (2.2%)	0 (0%)	2 (11%)	0.002
	Type of canteen
	Preparation and serving	101 (63%)	73 (81%)	16 (29%)	12 (75%)
	Preparation only (cooking center)	19 (12%)	17 (19%)	0 (0%)	2 (13%)
	Serving only (delivered meals)	41 (25%)	0 (0%)	39 (71%)	2 (13%)	<0.001
	Experience in Catering sector
	Less than 1 year	10 (7.1%)	4 (4.5%)	4 (10%)	2 (17%)
	1 to 3 years	11 (7.9%)	5 (5.7%)	6 (15%)	0 (0.0%)
	Da 4 a 6 anni	13 (9.3%)	1 (1.1%)	10 (25%)	2 (17%)
	More than 6 years	106 (76%)	78 (89%)	20 (50%)	8 (67%)	<0.001
	Experience in Collective Catering business
	Less than 1 year	10 (6.7%)	4 (4.5%)	4 (9.1%)	2 (13%)
	1 to 3 years	25 (17%)	13 (15%)	11 (25%)	1 (6.3%)
	Da 4 a 6 anni	18 (12%)	8 (9.0%)	8 (18%)	2 (13%)
	More than 6 years	96 (64%)	64 (72%)	21 (48%)	11 (69%)	0.1
	HACCP training course in the last 3 years
	No	66 (42%)	18 (21%)	40 (77%)	8 (42%)
	Yes	92 (58%)	69 (79%)	12 (23%)	11 (58%)	<0.001
	Note: * p-value based on Fisher Exact test for categorical variables and Kruskal wallis test for continuos variables
