# Supplementary material for: Does Job Role Matter? Food Safety Knowledge and Training Effectiveness Among Food Handlers in Collective Catering
Source: Foods. 2026 Jun 26;15(13):2298. doi: 10.3390/foods15132298 (PMC13360712; doi:10.3390/foods15132298)
Supplement: Supplementary file 1 [file foods-15-02298-s001.zip › Supplementary Table S4.xlsx]

## Sheet: Supplementary Table S4
	Supplementary Table S4: Distribution of knowledge scores before and after the educational intervention
		Before educational intervention	After educational intervention	P-value*	Effect size [r]
	Number of correct answers
	Median [range]	9 (1-14)	12 (5-15)	<0.001	0.7
	Mean (SD)	9.4 (2.3)	11.9 (2.3)
	* p-value based on Wilcoxon test for continuos variables
